# Supplementary material for: EnsemV3X: a novel ensembled deep learning architecture for multi-label scene classification
Source: PeerJ Comput Sci. 2021 May 25;7:e557. doi: 10.7717/peerj-cs.557 (PMC8176534; doi:10.7717/peerj-cs.557)
Supplement: Supplemental Information 1 — The code used to run the 5 models to get the results and the code used to take Inception and Xception model and create the Ensemble-EnsemV3X. [file peerj-cs-07-557-s001.zip]

Archive with 2 entries (2 files):
- code/MultiLabelClassification.ipynb
- code/MultiLabelClassification_ensemble.ipynb
