# Supplementary material for: EnsemV3X: a novel ensembled deep learning architecture for multi-label scene classification
Source: PeerJ Comput Sci. 2021 May 25;7:e557. doi: 10.7717/peerj-cs.557 (PMC8176534; doi:10.7717/peerj-cs.557)
Supplement: Supplemental Information 1 — The code used to run the 5 models to get the results and the code used to take Inception and Xception model and create the Ensemble-EnsemV3X. [file peerj-cs-07-557-s001.zip › code/MultiLabelClassification_ensemble.ipynb]

# %% [markdown]
**Importing the required models**

# %% [code]
!pip install tensorflow==1.14.0
!pip install keras==2.3.1
import tensorflow as tf
print(tf.__version__)

# %% [code]
from __future__ import division, print_function
import warnings
import numpy as np

from keras import backend as K
from keras.layers import Input
from keras.layers.core import Activation, Dense, Flatten
from keras.layers.pooling import MaxPooling2D
from keras.models import Model
from keras.layers import Conv2D
from keras.regularizers import l2
from keras.layers.core import Dropout
from keras.layers import GlobalAveragePooling2D
from keras.layers import GlobalMaxPooling2D
from keras_applications.imagenet_utils import _obtain_input_shape
from keras.engine.topology import get_source_inputs
from keras.utils.data_utils import get_file
from keras.utils import layer_utils
from keras.preprocessing import image
from keras.applications.imagenet_utils import preprocess_input
from keras.losses import categorical_crossentropy
from keras.models import Model, Input
from keras.optimizers import Adam
from keras.engine import training
from tensorflow.python.framework.ops import Tensor
from keras.callbacks import History
from keras.callbacks import ModelCheckpoint, TensorBoard
from keras.layers import Average
from typing import Tuple, List
import glob
import numpy as np
import os

# %% [markdown]
**Setting the paths for the directories**

# %% [code]

base_dir = 'images/'
train_dir = os.path.join(base_dir, 'train/')
validation_dir = os.path.join(base_dir, 'val')
test_dir = os.path.join(base_dir, 'test/')
train_buil_dir = os.path.join(train_dir, 'building')
train_forest_dir = os.path.join(train_dir, 'forest')
train_m_dir = os.path.join(train_dir, 'mountain')
train_sea_dir = os.path.join(train_dir, 'sea')
train_street_dir = os.path.join(train_dir, 'street')
train_gl_dir = os.path.join(train_dir, 'glacier')

test_buil_dir = os.path.join(train_dir, 'building')
test_forest_dir = os.path.join(train_dir, 'forest')
test_m_dir = os.path.join(train_dir, 'mountain')
test_sea_dir = os.path.join(train_dir, 'sea')
test_street_dir = os.path.join(train_dir, 'street')
test_gl_dir = os.path.join(train_dir, 'glacier')

train_size, validation_size, test_size = 720, 360, 360

img_width, img_height = 224, 224 

# %% [markdown]
**Displaying the images of the dataset**

# %% [code]
import os, random
import matplotlib.pyplot as plt
import numpy as np
from keras.preprocessing import image

def show_pictures(path):
    random_img = random.choice(os.listdir(path))
    img_path = os.path.join(path, random_img)

    img = image.load_img(img_path, target_size=(img_width, img_height))
    img_tensor = image.img_to_array(img)  # Image data encoded as integers in the 0–255 range
    img_tensor /= 255.  # Normalize to [0,1] for plt.imshow application
    plt.imshow(img_tensor)
    plt.show()
    
for i in range(0,2):
    show_pictures(train_buil_dir)
    show_pictures(train_forest_dir)

# %% [code]
rm -r images/train/.ipynb_checkpoints/

# %% [code]
rm -r images/test/.ipynb_checkpoints/

# %% [code]
rm -r images/val/.ipynb_checkpoints/

# %% [markdown]
**InceptionV3**

# %% [code]
from keras.applications import InceptionV3
conv_base_Inception = InceptionV3(weights='imagenet',
                  include_top=False,
                  input_shape=(img_width, img_height, 3)) 

# %% [code]
conv_base_Inception.summary()

# %% [markdown]
**Feature extracter for InceptionV3**

# %% [code]
import os, shutil
from keras.preprocessing.image import ImageDataGenerator

datagen = ImageDataGenerator(rescale=1./255)
batch_size = 32
# train_generator = datagen.flow_from_directory(
#     train_dir,
#     target_size=(img_height, img_width),
#     batch_size=batch_size,
#     class_mode='categorical')

# validation_generator = datagen.flow_from_directory(
#     validation_dir,
#     target_size=(img_height, img_width),
#     batch_size=batch_size,
#     class_mode='categorical')

def extract_features(directory, sample_count):
    features = np.zeros(shape=(sample_count, 5, 5, 2048)) 
    labels = np.zeros(shape=(sample_count, 6)) 
    generator = datagen.flow_from_directory(
        directory, 
        target_size=(img_width, img_height), 
        batch_size=batch_size, 
        class_mode='categorical')
    i=0
    print ("before for loop")
    for inputs_batch, labels_batch in generator:
        features_batch = conv_base_Inception.predict(inputs_batch)
        features[i * batch_size : (i + 1) * batch_size] = features_batch 
        labels[i * batch_size : (i + 1) * batch_size] = labels_batch
        i += 1
        if i * batch_size >= sample_count:
            break
    return features, labels
    
train_features, train_labels = extract_features(train_dir, train_size)  # Agree with our small dataset size
validation_features, validation_labels = extract_features(validation_dir, validation_size)
test_features, test_labels = extract_features(test_dir, test_size)

# %% [code]
from keras import models
from keras import layers
from keras import optimizers

epochs = 20

model = models.Sequential()
model.add(layers.GlobalAveragePooling2D(input_shape=(5,5,2048)))
model.add(layers.Dense(6, activation='softmax'))
model.summary()

# %% [code]

def compile_and_train(model: training.Model, num_epochs: int) -> Tuple [History, str]: 
    
    model.compile(loss=categorical_crossentropy, optimizer=Adam(), metrics=['acc']) 
    filepath = 'weights/' + model.name + '.{epoch:02d}-{loss:.2f}.hdf5'
    checkpoint = ModelCheckpoint(filepath, monitor='loss', verbose=0, save_weights_only=True,
                                                 save_best_only=True, mode='auto', period=1)
    tensor_board = TensorBoard(log_dir='logs/', histogram_freq=0, batch_size=32)
    history = model.fit(x=train_features, y=train_labels, batch_size=32, 
                     epochs=num_epochs, verbose=1, callbacks=[checkpoint, tensor_board], validation_split=0.2)
    weight_files = glob.glob(os.path.join(os.getcwd(), 'weights/*'))
    weight_file = max(weight_files, key=os.path.getctime) # most recent file
    return history, weight_file

# %% [code]
NUM_EPOCHS = 20
_, conv_pool_cnn_weight_file = compile_and_train(model, NUM_EPOCHS)

# %% [code]
def evaluate_error(model: training.Model) -> np.float64:
    pred = model.predict(test_features, batch_size = 32)
    pred = np.argmax(pred, axis=1)
    pred = np.expand_dims(pred, axis=1) # make same shape as y_test
    error = np.sum(np.not_equal(pred, test_labels)) / test_labels.shape[0]    
    return error

# %% [markdown]
**Error rate for InceptionV3**

# %% [code]
try:
    conv_pool_cnn_weight_file
except NameError:
    model.load_weights(CONV_POOL_CNN_WEIGHT_FILE)
evaluate_error(model)

# %% [markdown]
**Xception**

# %% [code]
from keras.applications import Xception
conv_base_Xception = Xception(weights='imagenet',
                  include_top=False,
                  input_shape=(img_width, img_height, 3)) 

# %% [code]
conv_base_Xception.summary()

# %% [markdown]
**Feature extracter for Xception**

# %% [code]
import os, shutil
from keras.preprocessing.image import ImageDataGenerator

datagen = ImageDataGenerator(rescale=1./255)
batch_size = 32
def extract_features(directory, sample_count):
    features = np.zeros(shape=(sample_count, 7, 7, 2048)) 
    labels = np.zeros(shape=(sample_count, 6)) 
    generator = datagen.flow_from_directory(
        directory, 
        target_size=(img_width, img_height), 
        batch_size=batch_size, 
        class_mode='categorical')
    i=0
    print ("before for loop")
    for inputs_batch, labels_batch in generator:
        features_batch = conv_base_Xception.predict(inputs_batch)
        features[i * batch_size : (i + 1) * batch_size] = features_batch 
        labels[i * batch_size : (i + 1) * batch_size] = labels_batch
        i += 1
        if i * batch_size >= sample_count:
            break
    return features, labels
    
train_features, train_labels = extract_features(train_dir, train_size)  # Agree with our small dataset size
validation_features, validation_labels = extract_features(validation_dir, validation_size)
test_features, test_labels = extract_features(test_dir, test_size)

# %% [code]
from keras import models
from keras import layers
from keras import optimizers

epochs = 100

modelXception = models.Sequential()
modelXception.add(layers.GlobalAveragePooling2D(input_shape=(7,7,2048)))
modelXception.add(layers.Dense(6, activation='softmax'))
modelXception.summary()

# %% [code]
NUM_EPOCHS = 20
_,xception_cnn_file = compile_and_train(modelXception, NUM_EPOCHS)

# %% [markdown]
**Error rate for Xception**

# %% [code]
try:
    xception_cnn_file
except NameError:
    modelXception.load_weights(ALL_CNN_WEIGHT_FILE)
evaluate_error(modelXception)

# %% [code]
input_shape = train_features[0,:,:,:].shape
model_input = Input(shape=input_shape)

# %% [code]
try:
    model.load_weights(conv_pool_cnn_weight_file)
except NameError:
    conv_pool_cnn_model.load_weights(CONV_POOL_CNN_WEIGHT_FILE)
try:
    modelXception.load_weights(xception_cnn_file)
except NameError:
    all_cnn_model.load_weights(ALL_CNN_WEIGHT_FILE)


models = [modelXception,model]

# %% [markdown]
**Defining the function to create ensemble**

# %% [code]
def ensembleModels(models, model_input):
  from keras.layers import Layer
  from keras.layers import average
# collect outputs of models in a list
  yModels=[model(model_input) for model in models]

# averaging outputs
  #yAvg=average(yModels) # build model from same input and avg output
  yAvg=Average()(yModels)
  modelEns = Model(inputs=model_input, outputs=yAvg, name='ensemble')

  return modelEns

# %% [code]
ensemble_model = ensembleModels(models, model_input)

# %% [code]
ensemble_model.summary()

# %% [code]
ensemble_model.compile(optimizer='adadelta',
              loss='categorical_crossentropy',
              metrics=['acc'])
history = ensemble_model.fit(train_features, train_labels,
                    epochs=20,
                    batch_size=batch_size, 
                    validation_data=(validation_features, validation_labels))

# %% [code]
evaluate_error(ensemble_model)

# %% [markdown]
**Metrics for the ensemble**

# %% [code]
yhat_probs = ensemble_model.predict(test_features, verbose=0)

# %% [code]
rounded_labels=np.argmax(test_labels, axis=1)

# %% [code]
from sklearn.metrics import confusion_matrix
import seaborn as sns 
cm = confusion_matrix(rounded_labels, np.argmax(yhat_probs,axis = 1))
figure = plt.figure(figsize=(4, 4))
sns.heatmap(cm, annot=True,cmap=plt.cm.Blues,fmt = ".1f")
plt.tight_layout()
plt.ylabel('True label')
plt.xlabel('Predicted label')
plt.show()

# %% [code]
from sklearn.metrics import classification_report
print('Classification Report')
print(classification_report(rounded_labels, np.argmax(yhat_probs,axis = 1)))

# %% [code]

# Plot results
import matplotlib.pyplot as plt

acc = history.history['acc']
val_acc = history.history['val_acc']
loss = history.history['loss']
val_loss = history.history['val_loss']
# pre = history.history['precision']
# rec = history.history['recall']
# f1 = history.history['f1_score']
# root_mean = history.history['rmse']
epochs = range(1, len(acc) + 1)

plt.plot(epochs, acc, 'g', label='Training acc')
#plt.plot(epochs, val_acc, 'bo', label='Validation acc')
plt.title('Training accuracy')
plt.xlabel('Epochs')
plt.ylabel('Training Accuracy')
plt.legend()

plt.figure()

plt.plot(epochs, loss, 'g', label='Training Loss')
#plt.plot(epochs, val_acc, 'bo', label='Validation acc')
plt.title('Training Loss')
plt.xlabel('Epochs')
plt.ylabel('Training Loss')
plt.legend()

plt.figure()

plt.plot(epochs, acc, 'g', label='Training acc')
plt.plot(epochs, val_acc, 'r', label='Validation acc')
plt.title('Training accuracy vs Validation Accuracy')
plt.xlabel('Epochs')
plt.ylabel('Accuracy ')
plt.legend()

plt.figure()

plt.plot(epochs, loss, 'g', label='Training loss')
plt.plot(epochs, val_loss, 'r', label='Validation loss')
plt.title('Training loss vs Validation Loss')
plt.xlabel('Epochs')
plt.ylabel('Loss')
plt.legend()

plt.show()

# %% [code]
