# Supplementary material for: EnsemV3X: a novel ensembled deep learning architecture for multi-label scene classification
Source: PeerJ Comput Sci. 2021 May 25;7:e557. doi: 10.7717/peerj-cs.557 (PMC8176534; doi:10.7717/peerj-cs.557)
Supplement: Supplemental Information 2 [file peerj-cs-07-557-s002.zip]

Archive with 1,463 entries (1,440 files):
- images/test/
- images/test/seg_test/
- images/test/seg_test/buildings/
- images/test/seg_test/buildings/20057.jpg
- images/test/seg_test/buildings/20060.jpg
- images/test/seg_test/buildings/20061.jpg
- images/test/seg_test/buildings/20064.jpg
- images/test/seg_test/buildings/20073.jpg
- images/test/seg_test/buildings/20074.jpg
- images/test/seg_test/buildings/20078.jpg
- images/test/seg_test/buildings/20083.jpg
- images/test/seg_test/buildings/20094.jpg
- images/test/seg_test/buildings/20096.jpg
- images/test/seg_test/buildings/20113.jpg
- images/test/seg_test/buildings/20131.jpg
- images/test/seg_test/buildings/20140.jpg
- images/test/seg_test/buildings/20177.jpg
- images/test/seg_test/buildings/20186.jpg
- images/test/seg_test/buildings/20206.jpg
- images/test/seg_test/buildings/20207.jpg
- images/test/seg_test/buildings/20218.jpg
- images/test/seg_test/buildings/20228.jpg
- images/test/seg_test/buildings/20231.jpg
- images/test/seg_test/buildings/20241.jpg
- images/test/seg_test/buildings/20245.jpg
- images/test/seg_test/buildings/20246.jpg
- images/test/seg_test/buildings/20250.jpg
- images/test/seg_test/buildings/20268.jpg
- images/test/seg_test/buildings/20294.jpg
- images/test/seg_test/buildings/20309.jpg
- images/test/seg_test/buildings/20344.jpg
- images/test/seg_test/buildings/20350.jpg
- images/test/seg_test/buildings/20366.jpg
- images/test/seg_test/buildings/20374.jpg
- images/test/seg_test/buildings/20390.jpg
- images/test/seg_test/buildings/20394.jpg
- images/test/seg_test/buildings/20424.jpg
- images/test/seg_test/buildings/20425.jpg
- images/test/seg_test/buildings/20430.jpg
- images/test/seg_test/buildings/20431.jpg
- images/test/seg_test/buildings/20436.jpg
- images/test/seg_test/buildings/20441.jpg
- images/test/seg_test/buildings/20449.jpg
- images/test/seg_test/buildings/20460.jpg
- images/test/seg_test/buildings/20465.jpg
- images/test/seg_test/buildings/20504.jpg
- images/test/seg_test/buildings/20515.jpg
- images/test/seg_test/buildings/20524.jpg
- images/test/seg_test/buildings/20536.jpg
- images/test/seg_test/buildings/20546.jpg
- images/test/seg_test/buildings/20549.jpg
- images/test/seg_test/buildings/20550.jpg
- images/test/seg_test/buildings/20553.jpg
- images/test/seg_test/buildings/20555.jpg
- images/test/seg_test/buildings/20574.jpg
- images/test/seg_test/buildings/20580.jpg
- images/test/seg_test/buildings/20581.jpg
- images/test/seg_test/buildings/20587.jpg
- images/test/seg_test/buildings/20597.jpg
- images/test/seg_test/buildings/20601.jpg
- images/test/seg_test/buildings/20606.jpg
- images/test/seg_test/buildings/20611.jpg
- images/test/seg_test/buildings/20628.jpg
- images/test/seg_test/forest/
- images/test/seg_test/forest/20056.jpg
- images/test/seg_test/forest/20062.jpg
- images/test/seg_test/forest/20082.jpg
- images/test/seg_test/forest/20089.jpg
- images/test/seg_test/forest/20091.jpg
- images/test/seg_test/forest/20095.jpg
- images/test/seg_test/forest/20098.jpg
- images/test/seg_test/forest/20100.jpg
- images/test/seg_test/forest/20108.jpg
- images/test/seg_test/forest/20117.jpg
- images/test/seg_test/forest/20134.jpg
- images/test/seg_test/forest/20136.jpg
- images/test/seg_test/forest/20147.jpg
- images/test/seg_test/forest/20150.jpg
- images/test/seg_test/forest/20151.jpg
- images/test/seg_test/forest/20159.jpg
- images/test/seg_test/forest/20166.jpg
- images/test/seg_test/forest/20173.jpg
- images/test/seg_test/forest/20175.jpg
- images/test/seg_test/forest/20225.jpg
- images/test/seg_test/forest/20229.jpg
- images/test/seg_test/forest/20242.jpg
- images/test/seg_test/forest/20252.jpg
- images/test/seg_test/forest/20260.jpg
- images/test/seg_test/forest/20261.jpg
- images/test/seg_test/forest/20274.jpg
- images/test/seg_test/forest/20288.jpg
- images/test/seg_test/forest/20299.jpg
- images/test/seg_test/forest/20306.jpg
- images/test/seg_test/forest/20311.jpg
- images/test/seg_test/forest/20315.jpg
- images/test/seg_test/forest/20319.jpg
- images/test/seg_test/forest/20322.jpg
- images/test/seg_test/forest/20328.jpg
- images/test/seg_test/forest/20330.jpg
- images/test/seg_test/forest/20384.jpg
- images/test/seg_test/forest/20400.jpg
- images/test/seg_test/forest/20411.jpg
- images/test/seg_test/forest/20416.jpg
- images/test/seg_test/forest/20439.jpg
- images/test/seg_test/forest/20447.jpg
- images/test/seg_test/forest/20448.jpg
- images/test/seg_test/forest/20450.jpg
- images/test/seg_test/forest/20485.jpg
- images/test/seg_test/forest/20502.jpg
- images/test/seg_test/forest/20510.jpg
- images/test/seg_test/forest/20533.jpg
- images/test/seg_test/forest/20544.jpg
- images/test/seg_test/forest/20556.jpg
- images/test/seg_test/forest/20563.jpg
- images/test/seg_test/forest/20568.jpg
- images/test/seg_test/forest/20582.jpg
- images/test/seg_test/forest/20596.jpg
- images/test/seg_test/forest/20605.jpg
- images/test/seg_test/forest/20619.jpg
- images/test/seg_test/forest/20620.jpg
- images/test/seg_test/forest/20638.jpg
- images/test/seg_test/forest/20650.jpg
- images/test/seg_test/forest/20660.jpg
- images/test/seg_test/forest/20674.jpg
- images/test/seg_test/glacier/
- images/test/seg_test/glacier/20059.jpg
- images/test/seg_test/glacier/20087.jpg
- images/test/seg_test/glacier/20092.jpg
- images/test/seg_test/glacier/20109.jpg
- images/test/seg_test/glacier/20111.jpg
- images/test/seg_test/glacier/20142.jpg
- images/test/seg_test/glacier/20164.jpg
- images/test/seg_test/glacier/20179.jpg
- images/test/seg_test/glacier/20187.jpg
- images/test/seg_test/glacier/20195.jpg
- images/test/seg_test/glacier/20198.jpg
- images/test/seg_test/glacier/20202.jpg
- images/test/seg_test/glacier/20204.jpg
- images/test/seg_test/glacier/20210.jpg
- images/test/seg_test/glacier/20211.jpg
- images/test/seg_test/glacier/20227.jpg
- images/test/seg_test/glacier/20230.jpg
- images/test/seg_test/glacier/20243.jpg
- images/test/seg_test/glacier/20249.jpg
- images/test/seg_test/glacier/20253.jpg
- images/test/seg_test/glacier/20272.jpg
- images/test/seg_test/glacier/20275.jpg
- images/test/seg_test/glacier/20287.jpg
- images/test/seg_test/glacier/20292.jpg
- images/test/seg_test/glacier/20303.jpg
- images/test/seg_test/glacier/20307.jpg
- images/test/seg_test/glacier/20310.jpg
- images/test/seg_test/glacier/20317.jpg
- images/test/seg_test/glacier/20326.jpg
- images/test/seg_test/glacier/20329.jpg
- images/test/seg_test/glacier/20345.jpg
- images/test/seg_test/glacier/20352.jpg
- images/test/seg_test/glacier/20355.jpg
- images/test/seg_test/glacier/20362.jpg
- images/test/seg_test/glacier/20372.jpg
- images/test/seg_test/glacier/20373.jpg
- images/test/seg_test/glacier/20380.jpg
- images/test/seg_test/glacier/20383.jpg
- images/test/seg_test/glacier/20386.jpg
- images/test/seg_test/glacier/20387.jpg
- images/test/seg_test/glacier/20406.jpg
- images/test/seg_test/glacier/20409.jpg
- images/test/seg_test/glacier/20413.jpg
- images/test/seg_test/glacier/20414.jpg
- images/test/seg_test/glacier/20418.jpg
- images/test/seg_test/glacier/20421.jpg
- images/test/seg_test/glacier/20423.jpg
- images/test/seg_test/glacier/20433.jpg
- images/test/seg_test/glacier/20446.jpg
- images/test/seg_test/glacier/20457.jpg
- images/test/seg_test/glacier/20458.jpg
- images/test/seg_test/glacier/20467.jpg
- images/test/seg_test/glacier/20475.jpg
- images/test/seg_test/glacier/20477.jpg
- images/test/seg_test/glacier/20480.jpg
- images/test/seg_test/glacier/20482.jpg
- images/test/seg_test/glacier/20486.jpg
- images/test/seg_test/glacier/20489.jpg
- images/test/seg_test/glacier/20490.jpg
- images/test/seg_test/glacier/20491.jpg
- images/test/seg_test/mountain/
- images/test/seg_test/mountain/20058.jpg
- images/test/seg_test/mountain/20068.jpg
- images/test/seg_test/mountain/20071.jpg
- images/test/seg_test/mountain/20085.jpg
- images/test/seg_test/mountain/20093.jpg
- images/test/seg_test/mountain/20107.jpg
- images/test/seg_test/mountain/20116.jpg
- images/test/seg_test/mountain/20120.jpg
- images/test/seg_test/mountain/20123.jpg
- images/test/seg_test/mountain/20129.jpg
- images/test/seg_test/mountain/20133.jpg
- images/test/seg_test/mountain/20144.jpg
- images/test/seg_test/mountain/20153.jpg
- images/test/seg_test/mountain/20154.jpg
- images/test/seg_test/mountain/20157.jpg
- images/test/seg_test/mountain/20160.jpg
- images/test/seg_test/mountain/20174.jpg
- images/test/seg_test/mountain/20176.jpg
- images/test/seg_test/mountain/20181.jpg
- images/test/seg_test/mountain/20189.jpg
- images/test/seg_test/mountain/20226.jpg
- images/test/seg_test/mountain/20232.jpg
- images/test/seg_test/mountain/20271.jpg
- images/test/seg_test/mountain/20276.jpg
- images/test/seg_test/mountain/20277.jpg
- images/test/seg_test/mountain/20282.jpg
- images/test/seg_test/mountain/20304.jpg
- images/test/seg_test/mountain/20314.jpg
- images/test/seg_test/mountain/20320.jpg
- images/test/seg_test/mountain/20327.jpg
- images/test/seg_test/mountain/20334.jpg
- images/test/seg_test/mountain/20356.jpg
- images/test/seg_test/mountain/20358.jpg
- images/test/seg_test/mountain/20363.jpg
- images/test/seg_test/mountain/20378.jpg
- images/test/seg_test/mountain/20379.jpg
- images/test/seg_test/mountain/20397.jpg
- images/test/seg_test/mountain/20398.jpg
- images/test/seg_test/mountain/20401.jpg
- images/test/seg_test/mountain/20427.jpg
- images/test/seg_test/mountain/20435.jpg
- images/test/seg_test/mountain/20438.jpg
- images/test/seg_test/mountain/20443.jpg
- images/test/seg_test/mountain/20444.jpg
- images/test/seg_test/mountain/20455.jpg
- images/test/seg_test/mountain/20479.jpg
- images/test/seg_test/mountain/20497.jpg
- images/test/seg_test/mountain/20512.jpg
- images/test/seg_test/mountain/20522.jpg
- images/test/seg_test/mountain/20528.jpg
- images/test/seg_test/mountain/20545.jpg
- images/test/seg_test/mountain/20554.jpg
- images/test/seg_test/mountain/20559.jpg
- images/test/seg_test/mountain/20565.jpg
- images/test/seg_test/mountain/20575.jpg
- images/test/seg_test/mountain/20577.jpg
- images/test/seg_test/mountain/20584.jpg
- images/test/seg_test/mountain/20585.jpg
- images/test/seg_test/mountain/20589.jpg
- images/test/seg_test/mountain/20590.jpg
- images/test/seg_test/sea/
- images/test/seg_test/sea/20072.jpg
- images/test/seg_test/sea/20076.jpg
- images/test/seg_test/sea/20077.jpg
- images/test/seg_test/sea/20081.jpg
- images/test/seg_test/sea/20099.jpg
- images/test/seg_test/sea/20106.jpg
- images/test/seg_test/sea/20112.jpg
- images/test/seg_test/sea/20114.jpg
- images/test/seg_test/sea/20115.jpg
- images/test/seg_test/sea/20124.jpg
- images/test/seg_test/sea/20138.jpg
- images/test/seg_test/sea/20148.jpg
- images/test/seg_test/sea/20165.jpg
- images/test/seg_test/sea/20167.jpg
- images/test/seg_test/sea/20168.jpg
- images/test/seg_test/sea/20170.jpg
- images/test/seg_test/sea/20171.jpg
- images/test/seg_test/sea/20172.jpg
- images/test/seg_test/sea/20185.jpg
- images/test/seg_test/sea/20190.jpg
- images/test/seg_test/sea/20212.jpg
- images/test/seg_test/sea/20236.jpg
- images/test/seg_test/sea/20240.jpg
- images/test/seg_test/sea/20247.jpg
- images/test/seg_test/sea/20255.jpg
- images/test/seg_test/sea/20256.jpg
- images/test/seg_test/sea/20257.jpg
- images/test/seg_test/sea/20264.jpg
- images/test/seg_test/sea/20265.jpg
- images/test/seg_test/sea/20267.jpg
- images/test/seg_test/sea/20269.jpg
- images/test/seg_test/sea/20273.jpg
- images/test/seg_test/sea/20281.jpg
- images/test/seg_test/sea/20283.jpg
- images/test/seg_test/sea/20285.jpg
- images/test/seg_test/sea/20289.jpg
- images/test/seg_test/sea/20300.jpg
- images/test/seg_test/sea/20305.jpg
- images/test/seg_test/sea/20313.jpg
- images/test/seg_test/sea/20316.jpg
- images/test/seg_test/sea/20333.jpg
- images/test/seg_test/sea/20341.jpg
- images/test/seg_test/sea/20342.jpg
- images/test/seg_test/sea/20347.jpg
- images/test/seg_test/sea/20371.jpg
- images/test/seg_test/sea/20382.jpg
- images/test/seg_test/sea/20389.jpg
- images/test/seg_test/sea/20392.jpg
- images/test/seg_test/sea/20393.jpg
- images/test/seg_test/sea/20395.jpg
- images/test/seg_test/sea/20402.jpg
- images/test/seg_test/sea/20419.jpg
- images/test/seg_test/sea/20461.jpg
[truncated: 1,163 more entries]
